# Supplementary material for: Dissociated face- and word-selective intracerebral responses in the human ventral occipito-temporal cortex
Source: Brain Struct Funct. 2021 Aug 9;226(9):3031–49. doi: 10.1007/s00429-021-02350-4 (PMC8541991; doi:10.1007/s00429-021-02350-4)
Supplement: Supplementary file 2 — Supplementary file2 (ZIP 3586 KB) [file 429_2021_2350_MOESM2_ESM.zip]

Archive with 4 entries (4 files):
- movie_S1.mp4
- __MACOSX/._movie_S1.mp4
- movie_S2.mp4
- __MACOSX/._movie_S2.mp4
